# Supplementary material for: Does Minimally Invasive Valve Surgery Improve Quality of Life Compared to Sternotomy? A Systematic Review
Source: J Clin Med. 2025 Dec 6;14(24):8660. doi: 10.3390/jcm14248660 (PMC12734057; doi:10.3390/jcm14248660)
Supplement: Supplementary file 1 [file jcm-14-08660-s001.zip]

Archive with 1 entries (1 files):
- jcm-3991984-supplementary.pdf
